# Supplementary material for: DNA Hypomethylation of MIR21 Drives Hsa-miR-21-5p Expression in High-Grade Meningiomas and Reshapes Transcriptomic Signatures of Oncogenic Pathways and Intercellular Communication
Source: Int J Mol Sci. 2026 May 15;27(10):4403. doi: 10.3390/ijms27104403 (PMC13206978; doi:10.3390/ijms27104403)
Supplement: Supplementary file 1 [file ijms-27-04403-s001.zip › Supplementary tables.xlsx]

## Sheet: Arkusz1
Article: DNA Hypomethylation of MIR21 Drives Hsa-miR-21-5p Expression in High-Grade Meningiomas and Reshapes Transcriptomic Signatures of Oncogenic Pathways and Intercellular Communication
Supplementary Tabels:
Supplementary Table S1. The list of oligonucleotides used for pyrosequencing assay and oligonucleotides used for luciferase reprter assay
Supplementary Table S2. The list of predicted hsa-miR-21-5p targets which are diffferentially expressed in WHO GI, GII and GIII meningiomas or/and have expression correlated with hsa-miR-21-5p level.
Supplementary Table S3. The Reactome process that are siginifiacntly enrichhed for the predicted hsa-miR-21-5p targets (overrepresentation analysis), inluding the process wich are also significanly enriched for the genes differentially expressed in tumors of distince WHO grade and genes with expression correlated with hsa-miR-21-5p level (Gene-set Enrichment analysis with Reactome)
Supplementary Table S4. The list of predicted hsa-miR-21-5p targets that are differentially expressed in KT-21 cells treated with hsa-miR-21-5p mimic and control cells and downregulated in GII and GIII meningiomas.

## Sheet: Table_S1
Supplementary Table S1. The list of oligonucleotides used for pyrosequencing assay and oligonucleotides used for luciferase reprter assay				z
PCR and sequencing primes for bisulfite pyrosequencing asssyay
miRNA gene	forward (5' → 3')	reverse (5' → 3')	sequencing (5' → 3')
MIR21	biot_GGGGTTAGATTTTAATAGGTTAGAAATGTT	ACCCATCCACTAATATTACCATAAAATTCA	ACATCAATCTAATAAACTACCC
oligonucleotides used for cloning 3' UTR fragments into pMirGLO plasmid
gene	3' UTR intraction site pradicted with Targetscan	upper strand	lower strand
TIMP3	UACCCACAUGGGGACAUAAGCUA	cTGCATATACCCACATGGGGACATAAGCTAATTTTTg	tcgacAAAAATTAGCTTATGTCCCCATGTGGGTATATGCAgagct
TIMP3	GGUUUUGAGCUUUCUAUAAGCUA	cGAGGGCGGTTTTGAGCTTTCTATAAGCTATAGCTTg	tcgacAAGCTATAGCTTATAGAAAGCTCAAAACCGCCCTCgagct
PIK3R1	AAAUGUACCUUCAGAAUAAGCUU	cAGTTTTAAATGTACCTTCAGAATAAGCTTCCCCACg	tcgacGTGGGGAAGCTTATTCTGAAGGTACATTTAAAACTgagct
PIK3R1	GUUGGGCAGUGCCUGAUAAGCUU	cTGTTTTGTTGGGCAGTGCCTGATAAGCTTCAAAGCg	tcgacGCTTTGAAGCTTATCAGGCACTGCCCAACAAAACAgagct
BTG2	GUAGUAGUAUGUUUGUAAGCUAU	cTAAATAGTAGTAGTATGTTTGTAAGCTATTCTGACg	tcgacGTCAGAATAGCTTACAAACATACTACTACTATTTAgagct
RHOB	UUACAUAAAAGUUCUAUAAGCUG	cTGATGTTTACATAAAAGTTCTATAAGCTGTGTATAg	tcgacTATACACAGCTTATAGAACTTTTATGTAAACATCAgagct
SASH1	UUUAUUUGCCUUAAUAUAAGCUU	cTCAGCTTTTATTTGCCTTAATATAAGCTTTTAAGCg	tcgacGCTTAAAAGCTTATATTAAGGCAAATAAAAGCTGAgagct
IL6R	UUCCCUUUAUUUUUCAUAAGCUA	cGTTGTTTTCCCTTTATTTTTCATAAGCTAATGTAAg	tcgacTTACATTAGCTTATGAAAAATAAAGGGAAAACAACgagct
IL6ST	UAAAAUAACAAAGUUAUAAGCUG	cGATGAATAAAATAACAAAGTTATAAGCTGCATAAGg	tcgacCTTATGCAGCTTATAACTTTGTTATTTTATTCATCgagct
TGFBR2	UGACAUUGUCAUAGGAUAAGCUG	cTGCCTTTGACATTGTCATAGGATAAGCTGTGTTAGg	tcgacCTAACACAGCTTATCCTATGACAATGTCAAAGGCAgagct

## Sheet: Table _S2
Supplementary Table S2. The list of predicted hsa-miR-21-5p targets which are diffferentially expressed in WHO GI, GII and GIII meningiomas or/and have expression correlated with hsa-miR-21-5p level.
		DEGs in comparison of tumors stratified according to WHO grade						DEGs - genes with expression related to hsa-miR-21-5p level						hsa-mir-21-5p target prediction
gene_id	gene_name	baseMean_grade	log2FoldChange_grade	lfcSE_grade	stat_grade	pvalue_grade	padj_grade	baseMean_miR21	log2FoldChange_miR21	lfcSE_miR21	stat_miR21	pvalue_miR21	padj_miR21	MIRDB_pos	TS_pos	targets
ENSG00000076641	PAG1	932.426	0.730405	0.0988252	7.39088	1.45863e-13	5.9131e-11	932.426	-0.0697372	0.18446	-0.378062	0.705385	0.818856	no	yes	TargetScan
ENSG00000105983	LMBR1	845.601	0.283636	0.0413179	6.86473	6.66177e-12	1.40598e-09	845.601	-0.0205249	0.0888497	-0.231007	0.81731	0.893884	no	yes	TargetScan
ENSG00000076770	MBNL3	821.045	-0.451731	0.0630951	-7.15953	8.09561e-13	2.30185e-10	821.045	-0.51684	0.128354	-4.02668	5.65691e-05	0.00370424	yes	yes	both
ENSG00000100354	TNRC6B	2963.66	-0.293644	0.0526731	-5.57485	2.47747e-08	1.32425e-06	2963.66	-0.185	0.102787	-1.79983	0.0718874	0.19197	no	yes	TargetScan
ENSG00000111961	SASH1	838.465	-0.356636	0.105542	-3.37909	0.000727267	0.00640508	838.465	-0.229037	0.194901	-1.17514	0.239938	0.413803	no	yes	TargetScan
ENSG00000134698	AGO4	769.403	-0.367826	0.0542697	-6.77775	1.22065e-11	2.33522e-09	769.403	-0.372785	0.115178	-3.23659	0.00120965	0.0175742	no	yes	TargetScan
ENSG00000144642	RBMS3	1070.39	-0.445979	0.100699	-4.42882	9.47496e-06	0.000184999	1070.39	-0.602278	0.193982	-3.10481	0.00190402	0.0226356	yes	yes	both
ENSG00000172380	GNG12	838.285	-0.484612	0.0805263	-6.01806	1.76524e-09	1.47803e-07	838.285	-0.420456	0.160933	-2.61262	0.00898521	0.0543656	no	yes	TargetScan
ENSG00000066427	ATXN3	870.087	-0.324585	0.0497074	-6.52991	6.5808e-11	9.72724e-09	870.087	-0.328923	0.0915511	-3.59279	0.00032716	0.00885698	no	yes	TargetScan
ENSG00000070269	TMEM260	409.006	-0.349575	0.0549966	-6.3563	2.06675e-10	2.45278e-08	409.006	-0.371566	0.105082	-3.53596	0.000406289	0.00992782	no	yes	TargetScan
ENSG00000197329	PELI1	617.412	-0.398104	0.0704866	-5.64793	1.62391e-08	9.26036e-07	617.412	-0.463677	0.147991	-3.13314	0.00172948	0.0214443	yes	yes	both
ENSG00000104369	JPH1	307.327	-0.693723	0.22776	-3.04585	0.00232026	0.0162422	307.327	-0.686926	0.396933	-1.73059	0.0835258	0.211157	no	yes	TargetScan
ENSG00000188158	NHS	886.173	-0.473811	0.0847234	-5.59244	2.23902e-08	1.21263e-06	886.173	-0.297782	0.164927	-1.80554	0.0709906	0.1906	no	yes	TargetScan
ENSG00000100485	SOS2	1343.1	-0.331079	0.0529966	-6.24717	4.17957e-10	4.45646e-08	1343.1	-0.385515	0.0964634	-3.99649	6.42881e-05	0.0039815	yes	no	miRDB
ENSG00000248905	FMN1	789.081	-0.378293	0.0754857	-5.01146	5.40194e-07	1.72391e-05	789.081	-0.248424	0.149194	-1.66511	0.0958906	0.229857	no	yes	TargetScan
ENSG00000154305	MIA3	2002.77	0.213736	0.0356496	5.99549	2.02875e-09	1.64827e-07	2002.77	-0.00061435	0.0712481	-0.00862268	0.99312	0.996401	no	yes	TargetScan
ENSG00000158156	XKR8	140.556	-0.296317	0.0614573	-4.82151	1.42472e-06	3.84281e-05	140.556	0.119532	0.117691	1.01564	0.309799	0.488551	no	yes	TargetScan
ENSG00000173698	ADGRG2	489.403	0.577627	0.109247	5.28737	1.24087e-07	5.15275e-06	489.403	0.263416	0.221016	1.19184	0.233322	0.406453	yes	no	miRDB
ENSG00000080546	SESN1	1034.37	-0.459261	0.079246	-5.79538	6.8165e-09	4.47267e-07	1034.37	-0.437961	0.138133	-3.17058	0.00152136	0.0200817	no	yes	TargetScan
ENSG00000053770	AP5M1	645.661	-0.265902	0.0470059	-5.65678	1.54242e-08	8.93463e-07	645.661	-0.224082	0.0896677	-2.49902	0.0124536	0.0655055	no	yes	TargetScan
ENSG00000177888	ZBTB41	671.575	0.211548	0.0463256	4.56655	4.95823e-06	0.000108099	671.575	-0.121887	0.0864932	-1.40921	0.158774	0.317802	yes	no	miRDB
ENSG00000115520	COQ10B	303.43	0.260672	0.046362	5.62253	1.88182e-08	1.05115e-06	303.43	0.0304481	0.0871736	0.349281	0.726878	0.834088	no	yes	TargetScan
ENSG00000171316	CHD7	1029.44	0.322804	0.0718424	4.49322	7.01552e-06	0.000143443	1029.44	0.102351	0.132028	0.775223	0.438208	0.610474	no	yes	TargetScan
ENSG00000145675	PIK3R1	5310.66	-0.594613	0.141479	-4.20284	2.63585e-05	0.00042939	5310.66	-0.357565	0.265505	-1.34674	0.178065	0.34203	no	yes	TargetScan
ENSG00000124209	RAB22A	1200.09	0.200226	0.0391845	5.10983	3.22449e-07	1.12552e-05	1200.09	-0.194988	0.0661566	-2.94737	0.00320489	0.0298655	no	yes	TargetScan
ENSG00000048471	SNX29	1295.99	-0.291538	0.0547527	-5.32463	1.0116e-07	4.34616e-06	1295.99	-0.149479	0.0987462	-1.51377	0.130084	0.279612	no	yes	TargetScan
ENSG00000162599	NFIA	16673	-0.323681	0.0803687	-4.02746	5.6383e-05	0.000808271	16673	-0.582323	0.151531	-3.84292	0.000121578	0.00551721	yes	yes	both
ENSG00000134352	IL6ST	7640.28	-0.24009	0.0637304	-3.76727	0.000165043	0.0019368	7640.28	-0.424194	0.121607	-3.48824	0.000486216	0.0109173	no	yes	TargetScan
ENSG00000116138	DNAJC16	603.726	-0.240906	0.0492728	-4.88923	1.01232e-06	2.91334e-05	603.726	-0.127559	0.0889971	-1.4333	0.151773	0.308588	no	yes	TargetScan
ENSG00000155304	HSPA13	449.901	0.281551	0.0530965	5.30263	1.14145e-07	4.82308e-06	449.901	-0.0181136	0.104762	-0.172902	0.862728	0.921514	no	yes	TargetScan
ENSG00000070759	TESK2	77.2139	-0.428332	0.101896	-4.20363	2.62665e-05	0.000428127	77.2139	-0.17513	0.187532	-0.933866	0.350373	0.529644	no	yes	TargetScan
ENSG00000116990	MYCL	82.8158	-0.683362	0.136437	-5.00862	5.48217e-07	1.74641e-05	82.8158	-0.309007	0.257614	-1.19949	0.230336	0.403214	no	yes	TargetScan
ENSG00000140285	FGF7	587.942	-0.86824	0.281201	-3.08762	0.00201769	0.0145585	587.942	-0.0897187	0.491988	-0.182359	0.855301	0.916953	no	yes	TargetScan
ENSG00000111247	RAD51AP1	62.4246	0.449182	0.0862273	5.20928	1.89574e-07	7.28136e-06	62.4246	-0.0257088	0.164425	-0.156356	0.875752	0.928971	yes	no	miRDB
ENSG00000136485	DCAF7	1284.42	0.223131	0.0459279	4.85829	1.18406e-06	3.32382e-05	1284.42	0.000290967	0.0906407	0.00321012	0.997439	0.998586	no	yes	TargetScan
ENSG00000125520	SLC2A4RG	365.917	0.312018	0.060476	5.15938	2.47775e-07	9.01769e-06	365.917	-0.0648443	0.104878	-0.618284	0.536388	0.693393	no	yes	TargetScan
ENSG00000109787	KLF3	2511.14	-0.325208	0.0745084	-4.36472	1.27286e-05	0.000235286	2511.14	-0.284867	0.134727	-2.11441	0.0344804	0.12104	yes	yes	both
ENSG00000112425	EPM2A	308.951	-0.305895	0.0592369	-5.16393	2.41814e-07	8.81641e-06	308.951	-0.0267357	0.113271	-0.236034	0.813406	0.89124	yes	no	miRDB
ENSG00000197045	GMFB	666.713	-0.218378	0.0461976	-4.72704	2.27814e-06	5.65652e-05	666.713	-0.394159	0.090932	-4.33466	1.45985e-05	0.00180697	no	yes	TargetScan
ENSG00000173068	BNC2	7264.07	-0.344607	0.0825859	-4.17271	3.00992e-05	0.000479339	7264.07	-0.130572	0.154044	-0.847626	0.396646	0.572889	no	yes	TargetScan
ENSG00000100226	GTPBP1	525.848	-0.152095	0.0582249	-2.61219	0.00899631	0.0464496	525.848	-0.0876465	0.105716	-0.829077	0.407061	0.582888	no	yes	TargetScan
ENSG00000101384	JAG1	2905.94	0.274815	0.0788807	3.48394	0.000494097	0.00468945	2905.94	-0.152827	0.139556	-1.0951	0.273474	0.450114	yes	yes	both
ENSG00000101126	ADNP	2298.88	0.195258	0.0388212	5.02969	4.91284e-07	1.59644e-05	2298.88	-0.145852	0.0744292	-1.95961	0.0500413	0.153383	no	yes	TargetScan
ENSG00000109339	MAPK10	1897.48	-0.381515	0.0798779	-4.77623	1.78616e-06	4.61405e-05	1897.48	-0.209959	0.154413	-1.35972	0.173918	0.33712	no	yes	TargetScan
ENSG00000178662	CSRNP3	453.281	-0.322784	0.0849333	-3.80044	0.000144439	0.00174143	453.281	-0.115229	0.146692	-0.785516	0.432151	0.605261	yes	yes	both
ENSG00000151233	GXYLT1	961.189	0.211137	0.0546228	3.86536	0.000110926	0.00140091	961.189	-0.174869	0.103323	-1.69246	0.0905591	0.221935	no	yes	TargetScan
ENSG00000157554	ERG	259.042	-0.499828	0.11612	-4.30441	1.67431e-05	0.000294598	259.042	0.43203	0.222038	1.94575	0.0516852	0.156497	no	yes	TargetScan
ENSG00000159388	BTG2	6149.74	-0.467879	0.102838	-4.54968	5.37277e-06	0.00011578	6149.74	-0.554565	0.186804	-2.9687	0.00299062	0.0287659	yes	yes	both
ENSG00000146872	TLK2	1295.45	0.232297	0.047068	4.93535	8.0006e-07	2.40865e-05	1295.45	-0.0193181	0.0704311	-0.274284	0.783866	0.872793	no	yes	TargetScan
ENSG00000178718	RPP25	47.1785	0.435255	0.0880481	4.94338	7.67797e-07	2.33037e-05	47.1785	0.706657	0.173665	4.06908	4.71982e-05	0.00334868	no	yes	TargetScan
ENSG00000100714	MTHFD1	937.015	-0.215686	0.0442455	-4.87476	1.08939e-06	3.09535e-05	937.015	-0.184621	0.0861592	-2.14279	0.0321303	0.115985	no	yes	TargetScan
ENSG00000153187	HNRNPU	8451.93	0.22081	0.0461893	4.78056	1.7481e-06	4.53688e-05	8451.93	-0.161733	0.0881132	-1.83551	0.0664295	0.183106	no	yes	TargetScan
ENSG00000135378	PRRG4	141.89	-0.345736	0.133629	-2.58729	0.00967342	0.0490427	141.89	-0.0392798	0.236591	-0.166024	0.868138	0.92455	no	yes	TargetScan
ENSG00000075651	PLD1	2098.98	-0.258409	0.0876904	-2.94684	0.00321043	0.0210317	2098.98	-0.678575	0.15972	-4.24854	2.15167e-05	0.0022519	no	yes	TargetScan
ENSG00000178726	THBD	228.111	0.732549	0.170882	4.28688	1.81199e-05	0.000315166	228.111	0.0431411	0.308532	0.139827	0.888797	0.936714	no	yes	TargetScan
ENSG00000118922	KLF12	1347.31	-0.226472	0.084136	-2.69174	0.00710805	0.0386599	1347.31	0.00647941	0.15089	0.0429414	0.965748	0.981129	no	yes	TargetScan
ENSG00000089916	GPATCH2L	1641.44	-0.202579	0.0441899	-4.58429	4.55539e-06	0.000100817	1641.44	-0.271203	0.0817851	-3.31604	0.00091303	0.0152755	yes	no	miRDB
ENSG00000181690	PLAG1	80.9107	-0.29611	0.099419	-2.9784	0.00289756	0.0194106	80.9107	0.207536	0.18261	1.1365	0.255747	0.431797	yes	yes	both
ENSG00000155962	CLIC2	413.989	-0.448887	0.128798	-3.48522	0.000491738	0.00467574	413.989	-0.451982	0.234174	-1.93011	0.0535926	0.160047	yes	no	miRDB
ENSG00000115009	CCL20	18.6641	0.747665	0.161493	4.6297	3.66196e-06	8.43756e-05	18.6641	0.429754	0.296689	1.4485	0.147477	0.303021	yes	yes	both
ENSG00000065615	CYB5R4	346.7	-0.240161	0.0510931	-4.70046	2.59579e-06	6.31879e-05	346.7	-0.197279	0.0925962	-2.13053	0.0331281	0.118026	no	yes	TargetScan
ENSG00000178691	SUZ12	777.266	0.207838	0.0454749	4.57039	4.86819e-06	0.000106419	777.266	-0.159507	0.0772335	-2.06526	0.0388983	0.130867	no	yes	TargetScan
ENSG00000185483	ROR1	534.982	-0.604914	0.141559	-4.27324	1.92656e-05	0.000331572	534.982	-0.520589	0.271936	-1.91438	0.0555717	0.163623	no	yes	TargetScan
ENSG00000114861	FOXP1	8764.69	-0.316681	0.0734665	-4.31055	1.62847e-05	0.000288018	8764.69	-0.533603	0.131384	-4.06141	4.87769e-05	0.00340049	no	yes	TargetScan
ENSG00000158109	TPRG1L	321.934	-0.297146	0.0716449	-4.14749	3.36142e-05	0.000524705	321.934	-0.121682	0.129284	-0.941203	0.346601	0.525927	yes	no	miRDB
ENSG00000092439	TRPM7	3180.9	-0.198311	0.0523991	-3.78463	0.000153935	0.00183325	3180.9	-0.259854	0.092761	-2.80132	0.00508934	0.0390112	no	yes	TargetScan
ENSG00000136193	SCRN1	755.883	-0.25799	0.0690362	-3.73703	0.000186209	0.00214281	755.883	-0.373703	0.124776	-2.99498	0.00274461	0.0274698	no	yes	TargetScan
ENSG00000151090	THRB	180.499	-0.308497	0.0922243	-3.34507	0.000822613	0.0070714	180.499	0.0492562	0.171416	0.28735	0.773845	0.865936	yes	yes	both
ENSG00000160712	IL6R	468.731	-0.299594	0.0691307	-4.33374	1.466e-05	0.00026454	468.731	0.0142384	0.135338	0.105207	0.916212	0.952947	no	yes	TargetScan
ENSG00000100234	TIMP3	10084.2	-0.746665	0.16356	-4.56509	4.99269e-06	0.000108792	10084.2	-0.641515	0.307206	-2.08823	0.0367774	0.126457	yes	yes	both
ENSG00000122756	CNTFR	173.421	-0.519993	0.127	-4.09442	4.23233e-05	0.000633134	173.421	0.317626	0.231325	1.37308	0.169729	0.332036	no	yes	TargetScan
ENSG00000136158	SPRY2	213.979	0.257444	0.0606884	4.24206	2.21474e-05	0.000371032	213.979	-0.0320209	0.106124	-0.30173	0.762858	0.85844	yes	yes	both
ENSG00000130638	ATXN10	735.824	-0.16566	0.0499985	-3.3133	0.000922027	0.00775662	735.824	-0.168967	0.0942831	-1.79213	0.0731129	0.193966	yes	no	miRDB
ENSG00000170579	DLGAP1	323.932	-0.555989	0.169723	-3.27586	0.0010534	0.0086625	323.932	0.377536	0.312376	1.20859	0.226819	0.399255	yes	no	miRDB
ENSG00000131023	LATS1	1186.69	-0.180631	0.0474761	-3.80466	0.000141997	0.00171857	1186.69	-0.278276	0.0806346	-3.45108	0.000558353	0.011815	yes	no	miRDB
ENSG00000171044	XKR6	217.767	0.324029	0.0806142	4.0195	5.8322e-05	0.000829721	217.767	-0.0377169	0.153472	-0.245757	0.80587	0.887067	no	yes	TargetScan
ENSG00000143878	RHOB	3753.79	-0.381503	0.0926326	-4.11846	3.81415e-05	0.000584455	3753.79	-0.480072	0.16992	-2.82528	0.00472389	0.0374082	no	yes	TargetScan
ENSG00000188215	DCUN1D3	597.375	-0.359611	0.0837087	-4.29598	1.73919e-05	0.000304055	597.375	-0.284159	0.158815	-1.78924	0.0735758	0.194733	no	yes	TargetScan
ENSG00000196776	CD47	2097.31	-0.0949985	0.0663812	-1.43111	0.1524	0.350362	2097.31	-0.44857	0.118793	-3.77608	0.000159317	0.00622836	no	yes	TargetScan
ENSG00000109458	GAB1	3851.47	-0.405737	0.0980981	-4.13604	3.53355e-05	0.000548853	3851.47	0.0551724	0.183119	0.301293	0.763191	0.858533	no	yes	TargetScan
ENSG00000197747	S100A10	3274.94	0.240098	0.0631718	3.80071	0.00014428	0.00174054	3274.94	-0.109103	0.116414	-0.937203	0.348654	0.528158	no	yes	TargetScan
ENSG00000163681	SLMAP	2203.07	-0.197646	0.0485374	-4.07204	4.66041e-05	0.000687872	2203.07	-0.245025	0.0916166	-2.67446	0.00748508	0.0487663	no	yes	TargetScan
ENSG00000172915	NBEA	1568.87	-0.211943	0.0689222	-3.07511	0.00210425	0.0150492	1568.87	-0.158024	0.104315	-1.51487	0.129806	0.27923	no	yes	TargetScan
ENSG00000132561	MATN2	994.232	-0.516819	0.128485	-4.02241	5.76055e-05	0.000822385	994.232	0.149787	0.24498	0.611428	0.540916	0.697257	yes	yes	both
ENSG00000107679	PLEKHA1	1737.35	-0.290074	0.0784475	-3.69769	0.000217574	0.00243199	1737.35	-0.178741	0.147391	-1.2127	0.225244	0.397501	yes	yes	both
ENSG00000137055	PLAA	574.655	0.183781	0.0430569	4.26833	1.9694e-05	0.000336652	574.655	-0.140152	0.0805473	-1.73999	0.08186	0.208672	yes	no	miRDB
ENSG00000101665	SMAD7	781.825	-0.164941	0.0820077	-2.01129	0.0442949	0.152481	781.825	-0.39141	0.146976	-2.66309	0.00774268	0.0497222	yes	yes	both
ENSG00000162437	RAVER2	361.707	-0.246142	0.0649938	-3.78716	0.00015238	0.00182003	361.707	-0.268586	0.118992	-2.25718	0.023997	0.0966962	no	yes	TargetScan
ENSG00000123080	CDKN2C	160.444	0.293723	0.11242	2.61272	0.00898244	0.0464013	160.444	0.108953	0.205307	0.530683	0.595638	0.739489	no	yes	TargetScan
ENSG00000165244	ZNF367	126.553	0.334919	0.0867136	3.86236	0.000112298	0.00141606	126.553	0.264616	0.146758	1.80308	0.071375	0.191093	yes	yes	both
ENSG00000081138	CDH7	132.06	-0.520262	0.200864	-2.59011	0.00959445	0.048757	132.06	0.470279	0.352919	1.33254	0.182682	0.347594	yes	no	miRDB
ENSG00000174010	KLHL15	532.093	0.1958	0.0510462	3.83575	0.000125183	0.00154475	532.093	-0.19649	0.0941112	-2.08785	0.0368117	0.126475	yes	yes	both
ENSG00000157933	SKI	1981.16	-0.245319	0.0589754	-4.15968	3.1869e-05	0.000502248	1981.16	-0.258682	0.108313	-2.38829	0.0169272	0.0784052	yes	no	miRDB
ENSG00000187498	COL4A1	2397.34	0.431072	0.105991	4.06708	4.76061e-05	0.000700016	2397.34	0.219114	0.19542	1.12124	0.262184	0.438468	no	yes	TargetScan
ENSG00000135314	KHDC1	108.212	0.345791	0.0909895	3.80034	0.000144498	0.00174163	108.212	-0.137925	0.158697	-0.869114	0.384785	0.56241	yes	no	miRDB
ENSG00000075213	SEMA3A	122.74	-0.0518708	0.168744	-0.307394	0.758544	0.880135	122.74	0.84712	0.291727	2.9038	0.00368658	0.0324916	no	yes	TargetScan
ENSG00000180667	YOD1	238.08	0.168874	0.0588474	2.8697	0.00410862	0.0255736	238.08	-0.160234	0.103023	-1.55532	0.11987	0.26548	yes	yes	both
ENSG00000168214	RBPJ	1486.98	-0.114382	0.0392364	-2.91519	0.00355476	0.0227629	1486.98	-0.297022	0.0700576	-4.23968	2.23841e-05	0.00226566	yes	yes	both
ENSG00000172572	PDE3A	680.452	-0.427095	0.112229	-3.80556	0.000141486	0.00171391	680.452	0.302667	0.211801	1.42902	0.153	0.310228	no	yes	TargetScan
ENSG00000002919	SNX11	193.856	0.179342	0.045803	3.9155	9.02156e-05	0.00119154	193.856	0.149874	0.083015	1.80538	0.0710149	0.190632	no	yes	TargetScan
ENSG00000133835	HSD17B4	2829.67	-0.181832	0.0568055	-3.20095	0.00136977	0.0107173	2829.67	-0.17838	0.100675	-1.77185	0.0764193	0.199483	yes	no	miRDB
ENSG00000138336	TET1	719.633	0.238511	0.0872687	2.73307	0.00627477	0.0351648	719.633	0.031959	0.15179	0.210548	0.83324	0.903198	no	yes	TargetScan
ENSG00000111269	CREBL2	797.485	-0.13561	0.0592805	-2.28759	0.0221613	0.0921367	797.485	-0.306511	0.105206	-2.91343	0.00357484	0.0319051	no	yes	TargetScan
ENSG00000113300	CNOT6	752.936	0.13215	0.0368169	3.58938	0.000331468	0.00339971	752.936	-0.162217	0.0708075	-2.29096	0.0219659	0.0915964	yes	yes	both
ENSG00000131016	AKAP12	14684.8	0.427463	0.113564	3.76406	0.000167179	0.00195738	14684.8	0.169925	0.210536	0.807105	0.419606	0.593869	yes	no	miRDB
ENSG00000120708	TGFBI	3115.76	0.566584	0.183484	3.08791	0.00201567	0.0145509	3115.76	0.80681	0.338641	2.38249	0.0171958	0.079204	yes	yes	both
ENSG00000164056	SPRY1	535.637	-0.251151	0.105951	-2.37046	0.0177662	0.0783763	535.637	-0.55476	0.193385	-2.86868	0.00412191	0.0346921	yes	yes	both
ENSG00000143756	FBXO28	490.799	0.137911	0.0497924	2.76972	0.00561048	0.0324128	490.799	-0.0869535	0.0923958	-0.941098	0.346655	0.525971	no	yes	TargetScan
ENSG00000137710	RDX	2664.74	0.154419	0.0554283	2.78593	0.00533748	0.0312599	2664.74	-0.0553573	0.101167	-0.547189	0.584249	0.730479	no	yes	TargetScan
ENSG00000108666	C17orf75	247.245	0.15646	0.0457024	3.42345	0.000618308	0.00562578	247.245	-0.0337529	0.0862284	-0.391435	0.695475	0.811896	no	yes	TargetScan
ENSG00000185739	SRL	117.292	-0.293108	0.0949388	-3.08733	0.00201962	0.0145635	117.292	0.158373	0.171536	0.923264	0.35587	0.534715	no	yes	TargetScan
ENSG00000100030	MAPK1	1349.6	-0.151465	0.0565713	-2.67743	0.00741902	0.039969	1349.6	-0.374985	0.104532	-3.58727	0.000334163	0.00898029	no	yes	TargetScan
ENSG00000160062	ZBTB8A	223.706	-0.250544	0.0803267	-3.11906	0.0018143	0.0134136	223.706	-0.33891	0.146711	-2.31004	0.0208858	0.0889385	no	yes	TargetScan
ENSG00000152601	MBNL1	2871.1	-0.110685	0.0497712	-2.22388	0.0261563	0.103583	2871.1	-0.32432	0.0878983	-3.68971	0.000224506	0.00738459	no	yes	TargetScan
ENSG00000135116	HRK	63.8566	0.405619	0.124199	3.26589	0.00109122	0.00890549	63.8566	0.488045	0.207829	2.3483	0.0188594	0.083787	no	yes	TargetScan
ENSG00000138639	ARHGAP24	412.639	-0.29093	0.0839096	-3.46719	0.000525939	0.00494922	412.639	-0.284113	0.155834	-1.82318	0.0682764	0.186147	yes	yes	both
ENSG00000172260	NEGR1	132.574	-0.448876	0.149529	-3.00192	0.00268282	0.0182588	132.574	0.564421	0.26903	2.09798	0.0359067	0.124439	yes	yes	both
ENSG00000137558	PI15	69.5966	0.461246	0.1703	2.70842	0.00676037	0.0371689	69.5966	1.38054	0.306206	4.50855	6.52732e-06	0.00118874	no	yes	TargetScan
ENSG00000169991	IFFO2	187.789	-0.252064	0.0900344	-2.79964	0.00511595	0.0303269	187.789	0.135809	0.163698	0.829633	0.406746	0.582692	no	yes	TargetScan
ENSG00000180979	LRRC57	519.003	-0.145203	0.0468931	-3.09646	0.00195845	0.0142352	519.003	-0.253074	0.075931	-3.33294	0.000859339	0.0148232	yes	yes	both
ENSG00000143494	VASH2	145.635	0.2338	0.0711767	3.28478	0.00102062	0.00845237	145.635	0.430117	0.12609	3.41119	0.00064681	0.0126557	no	yes	TargetScan
ENSG00000110422	HIPK3	2809.12	-0.145598	0.0453773	-3.20861	0.00133376	0.0105018	2809.12	-0.25834	0.0804741	-3.21022	0.00132633	0.0186395	yes	yes	both
ENSG00000141376	BCAS3	823.599	0.123886	0.0434942	2.84834	0.00439481	0.0269373	823.599	0.11273	0.0721167	1.56315	0.118016	0.262727	no	yes	TargetScan
ENSG00000120137	PANK3	1698.97	0.114172	0.0390252	2.9256	0.00343789	0.0221392	1698.97	-0.230206	0.0675792	-3.40646	0.000658118	0.0127947	no	yes	TargetScan
ENSG00000163513	TGFBR2	2099.93	-0.189287	0.0622193	-3.04225	0.00234813	0.0163897	2099.93	-0.326266	0.114853	-2.84072	0.00450119	0.0364113	no	yes	TargetScan
ENSG00000100678	SLC8A3	118.885	-0.373486	0.120428	-3.10132	0.00192658	0.0140634	118.885	0.447946	0.219187	2.04367	0.0409861	0.13511	no	yes	TargetScan
ENSG00000006459	KDM7A	547.657	0.152766	0.0584799	2.61229	0.00899391	0.046443	547.657	-0.109904	0.103145	-1.06553	0.286636	0.464334	yes	no	miRDB
ENSG00000171016	PYGO1	588.735	0.0218856	0.0500593	0.437194	0.66197	0.823139	588.735	-0.300519	0.0882049	-3.40706	0.000656677	0.0127784	no	yes	TargetScan
ENSG00000278845	MRPL45	312.615	0.146114	0.0467129	3.12792	0.00176048	0.0131057	312.615	0.256929	0.0895881	2.86789	0.00413219	0.0347411	no	yes	TargetScan
ENSG00000186432	KPNA4	1616.95	0.0158928	0.0433447	0.366661	0.713872	0.854299	1616.95	-0.280284	0.0762619	-3.67528	0.000237587	0.00753473	no	yes	TargetScan
ENSG00000034152	MAP2K3	296.651	0.181085	0.0580797	3.11787	0.00182166	0.0134534	296.651	0.116034	0.103882	1.11698	0.264002	0.440444	no	yes	TargetScan
ENSG00000178460	MCMDC2	55.3602	0.220165	0.0711552	3.09415	0.00197375	0.0143149	55.3602	0.347336	0.128467	2.7037	0.00685714	0.0462336	yes	no	miRDB
ENSG00000139323	POC1B	408.978	-0.105208	0.0467092	-2.2524	0.0242967	0.0982539	408.978	-0.252123	0.0822881	-3.0639	0.0021847	0.024211	no	yes	TargetScan
ENSG00000102098	SCML2	82.402	0.22943	0.0774374	2.96278	0.00304873	0.0202051	82.402	-0.0401476	0.137339	-0.292325	0.770038	0.863377	yes	yes	both
ENSG00000182568	SATB1	361.502	-0.221116	0.0762866	-2.89849	0.00374966	0.0237918	361.502	-0.168048	0.134177	-1.25244	0.21041	0.380805	no	yes	TargetScan
ENSG00000164684	ZNF704	2646.66	-0.111609	0.0643063	-1.73559	0.0826363	0.235028	2646.66	-0.30464	0.113235	-2.69034	0.00713802	0.0474043	yes	yes	both
ENSG00000163939	PBRM1	2237.66	-0.0872184	0.0376143	-2.31875	0.0204083	0.0867884	2237.66	-0.224742	0.0689502	-3.25949	0.00111614	0.0169055	yes	yes	both
ENSG00000174574	AKIRIN1	392.071	-0.15235	0.0533603	-2.85512	0.004302	0.0265073	392.071	-0.344162	0.0969195	-3.55101	0.000383759	0.00963265	no	yes	TargetScan
ENSG00000149212	SESN3	9749.01	-0.217527	0.0935442	-2.3254	0.0200508	0.0856864	9749.01	-0.453031	0.163876	-2.76447	0.00570153	0.0414937	no	yes	TargetScan
ENSG00000164463	CREBRF	1329.98	-0.11991	0.043104	-2.78187	0.00540471	0.0315364	1329.98	-0.190078	0.0788235	-2.41144	0.0158896	0.0756916	yes	yes	both
ENSG00000133030	MPRIP	4339.19	0.0923615	0.0344628	2.68004	0.00736138	0.0397316	4339.19	0.031266	0.0648901	0.48183	0.629926	0.765982	yes	yes	both
ENSG00000164093	PITX2	59.2462	0.391039	0.140109	2.79096	0.00525519	0.0309195	59.2462	0.543558	0.240694	2.2583	0.023927	0.096542	yes	yes	both
ENSG00000151914	DST	16343.1	-0.202196	0.0710337	-2.84647	0.00442063	0.0270389	16343.1	-0.154803	0.114893	-1.34737	0.177861	0.34178	no	yes	TargetScan
ENSG00000189050	RNFT1	179.968	0.168108	0.0633332	2.65435	0.00794623	0.0420893	179.968	-0.088626	0.106793	-0.829886	0.406603	0.582546	no	yes	TargetScan
ENSG00000186908	ZDHHC17	1289.15	-0.0010538	0.0381975	-0.0275882	0.977991	0.990602	1289.15	-0.196369	0.0669988	-2.93093	0.00337944	0.0307635	yes	no	miRDB
ENSG00000083312	TNPO1	3178.86	0.0599651	0.0411935	1.45569	0.145477	0.340328	3178.86	-0.240461	0.0719553	-3.34181	0.000832353	0.0145944	no	yes	TargetScan
ENSG00000165609	NUDT5	455.991	0.128021	0.0488136	2.62266	0.00872457	0.0453324	455.991	0.0013093	0.0811609	0.0161321	0.987129	0.993168	no	yes	TargetScan
ENSG00000126878	AIF1L	121.191	-0.180426	0.0870681	-2.07224	0.0382428	0.136697	121.191	0.541413	0.155237	3.48765	0.000487292	0.010924	no	yes	TargetScan
ENSG00000197885	NKIRAS1	244.379	0.0775577	0.0536858	1.44466	0.148554	0.344983	244.379	-0.274835	0.0941883	-2.91794	0.00352357	0.0316046	yes	no	miRDB
ENSG00000177189	RPS6KA3	1123.95	-0.0721661	0.0443234	-1.62817	0.103489	0.273307	1123.95	-0.250463	0.0797111	-3.14213	0.00167721	0.0211305	no	yes	TargetScan
ENSG00000163602	RYBP	596.225	-0.0602305	0.0593516	-1.01481	0.310197	0.53858	596.225	-0.287376	0.105143	-2.73319	0.00627238	0.0437617	no	yes	TargetScan
ENSG00000134086	VHL	535.543	-0.0261034	0.0580996	-0.449287	0.653225	0.817144	535.543	-0.381879	0.100718	-3.79157	0.000149699	0.0060889	no	yes	TargetScan
ENSG00000111875	ASF1A	207.531	-0.113211	0.0553876	-2.04397	0.0409561	0.144164	207.531	-0.455356	0.0980177	-4.64565	3.39004e-06	0.000848363	no	yes	TargetScan
ENSG00000144357	UBR3	2113.43	0.0628988	0.0317895	1.9786	0.0478609	0.160637	2113.43	-0.233677	0.0563434	-4.14737	3.36316e-05	0.00280896	yes	yes	both
ENSG00000166822	TMEM170A	289.354	0.103899	0.0514746	2.01846	0.0435435	0.150673	289.354	-0.276261	0.0932496	-2.9626	0.00305053	0.0291357	yes	yes	both
ENSG00000101972	STAG2	3016.57	-0.0881639	0.0434148	-2.03073	0.0422823	0.147525	3016.57	-0.200696	0.0749487	-2.67778	0.00741123	0.0485053	yes	yes	both
ENSG00000134222	PSRC1	99.9424	-0.0315655	0.0979024	-0.322418	0.747136	0.873896	99.9424	0.475821	0.166694	2.85445	0.00431114	0.0355817	no	yes	TargetScan
ENSG00000064419	TNPO3	894.413	0.0769819	0.0390589	1.97092	0.0487335	0.162553	894.413	-0.196263	0.0697182	-2.81508	0.00487645	0.0381063	no	yes	TargetScan
ENSG00000134532	SOX5	134.062	-0.164909	0.0896098	-1.8403	0.0657235	0.200715	134.062	0.554919	0.159339	3.48263	0.000496511	0.0110498	yes	yes	both
ENSG00000112739	PRPF4B	2028.21	0.0624499	0.0390444	1.59946	0.109718	0.283552	2028.21	-0.220193	0.0702997	-3.13221	0.00173495	0.0214631	no	yes	TargetScan
ENSG00000111262	KCNA1	68.1129	-0.0498748	0.130894	-0.381032	0.70318	0.847967	68.1129	0.727823	0.227464	3.19973	0.00137557	0.0190178	no	yes	TargetScan
ENSG00000164031	DNAJB14	1161.94	-0.0169954	0.0431603	-0.393774	0.693748	0.842352	1161.94	-0.36752	0.0761058	-4.82907	1.37171e-06	0.00056182	no	yes	TargetScan
ENSG00000198670	LPA	71.0116	-0.140009	0.124703	-1.12274	0.261547	0.486304	71.0116	0.605494	0.218363	2.77288	0.00555623	0.0408825	yes	no	miRDB
ENSG00000174106	LEMD3	518.401	0.046368	0.0363492	1.27563	0.202088	0.417051	518.401	-0.239083	0.064824	-3.68819	0.000225858	0.00739494	no	yes	TargetScan
ENSG00000109381	ELF2	1029.94	0.0306611	0.0461897	0.663808	0.506813	0.715008	1029.94	-0.273993	0.0816046	-3.35757	0.000786308	0.0141862	yes	yes	both
ENSG00000164691	TAGAP	109.167	-0.0440195	0.103081	-0.427037	0.669353	0.8281	109.167	0.586885	0.17969	3.2661	0.00109038	0.0166652	no	yes	TargetScan
ENSG00000001631	KRIT1	1090.22	0.0588073	0.0426204	1.37979	0.16765	0.371613	1090.22	-0.339765	0.0744905	-4.56118	5.08662e-06	0.00104039	yes	yes	both
ENSG00000127152	BCL11B	80.9954	-0.121359	0.106382	-1.14079	0.253958	0.478222	80.9954	0.499123	0.182927	2.72853	0.00636165	0.0441337	yes	no	miRDB
ENSG00000185742	C11orf87	29.5372	-0.054829	0.137272	-0.39942	0.689584	0.840002	29.5372	0.818566	0.235411	3.47718	0.000506726	0.0111986	no	yes	TargetScan
ENSG00000135655	USP15	1085.62	0.0327836	0.0307249	1.067	0.28597	0.512688	1085.62	-0.19999	0.0538097	-3.71662	0.000201907	0.0070036	yes	no	miRDB
ENSG00000109332	UBE2D3	2579.13	-0.0274831	0.0394141	-0.697291	0.485621	0.69805	2579.13	-0.28406	0.0692353	-4.10281	4.08156e-05	0.00311574	yes	yes	both
ENSG00000078747	ITCH	646.029	0.044223	0.0388435	1.13849	0.254915	0.479365	646.029	-0.3294	0.0688522	-4.78416	1.71702e-06	0.000609485	yes	no	miRDB
ENSG00000104361	NIPAL2	729.527	-0.109912	0.0891481	-1.23291	0.217609	0.437119	729.527	-0.617291	0.155055	-3.98112	6.85907e-05	0.00409774	yes	no	miRDB
ENSG00000115020	PIKFYVE	1895.52	0.0293458	0.031668	0.92667	0.354098	0.582167	1895.52	-0.164616	0.055846	-2.94768	0.00320173	0.0298557	no	yes	TargetScan
ENSG00000155903	RASA2	663.632	0.0285736	0.0450474	0.634301	0.525884	0.729447	663.632	-0.314824	0.077674	-4.05315	5.05329e-05	0.00347178	yes	yes	both
ENSG00000138081	FBXO11	1496.36	-0.0288613	0.0339259	-0.850716	0.394927	0.620344	1496.36	-0.206405	0.0601559	-3.43116	0.000601008	0.0122635	no	yes	TargetScan
ENSG00000206579	XKR4	111.345	0.0704646	0.109453	0.643791	0.519711	0.72464	111.345	0.796312	0.190135	4.18815	2.8124e-05	0.00250089	no	yes	TargetScan
ENSG00000127325	BEST3	64.9136	0.105717	0.106458	0.993032	0.320694	0.549655	64.9136	0.608594	0.18385	3.31028	0.000932015	0.0154595	yes	yes	both
ENSG00000140479	PCSK6	230.311	0.0812425	0.0816005	0.995612	0.319439	0.548214	230.311	0.555235	0.143456	3.87041	0.000108652	0.00525455	yes	yes	both
ENSG00000133401	PDZD2	2709.64	0.00528345	0.062071	0.0851196	0.932166	0.96908	2709.64	-0.298058	0.109191	-2.7297	0.0063391	0.0440706	yes	yes	both
ENSG00000102218	RP2	251.203	-0.0355774	0.0388068	-0.916783	0.359256	0.587091	251.203	-0.204783	0.0684715	-2.99077	0.00278274	0.0276498	yes	yes	both
ENSG00000157741	UBN2	1930.61	0.0240489	0.0363296	0.661963	0.507995	0.715917	1930.61	-0.180454	0.0642008	-2.81077	0.00494225	0.0384712	no	yes	TargetScan
ENSG00000197111	PCBP2	1737.39	0.0220825	0.0368528	0.599207	0.549035	0.746759	1737.39	-0.251138	0.0649016	-3.86952	0.000109048	0.00525455	no	yes	TargetScan
ENSG00000233087	RAB6D	17.2406	0.0739078	0.133442	0.553859	0.579676	0.76718	17.2406	0.903897	0.227013	3.9817	6.8424e-05	0.00409352	yes	no	miRDB
ENSG00000239305	RNF103	345.064	0.00958062	0.0452999	0.211493	0.832502	0.921394	345.064	-0.31336	0.0796185	-3.93577	8.2929e-05	0.00461757	yes	no	miRDB

## Sheet: Table_S3
Supplementary Table S3. The Reactome process that are siginifiacntly enrichhed for the predicted hsa-miR-21-5p targets (overrepresentation analysis), inluding the process wich are also significanly enriched for the genes differentially expressed in tumors of distince WHO grade and genes with expression correlated with hsa-miR-21-5p level (Gene-set Enrichment analysis with Reactome)
	Process enriched with hsa-miR-21-5p targets								Process enriched with genes coexpressed with hsa-miR-21-5p in meningiomas
pathway	pval	padj	overlap	pval_grade	padj_grade	log2err_grade	ES_grade	NES_grade	pval_miR21	padj_miR21	log2err_miR21	ES_miR21	NES_miR21	size_grade
REACTOME_SIGNALING_BY_INTERLEUKINS	5.65125e-06	0.00912676	26	0.171569	0.392093	0.133555	0.215887	1.09847	0.589195	0.760257	0.143903	-0.158932	-0.984856	454
REACTOME_SIGNALING_BY_TGFB_FAMILY_MEMBERS	1.39032e-05	0.0112268	11	0.345361	0.588692	0.0911073	0.243701	1.04757	1.52115e-08	9.03113e-07	0.733762	-0.436793	-2.26652	104
REACTOME_SIGNALING_BY_BMP	2.31848e-05	0.0124811	6	0.844595	0.936233	0.0589694	-0.232386	-0.775025	0.00179375	0.0137578	0.45506	-0.495214	-1.91546	28
REACTOME_SIGNALING_BY_TGF_BETA_RECEPTOR_COMPLEX	0.000195917	0.0210937	8	0.341506	0.583983	0.0928481	0.262453	1.06972	2.40652e-10	1.92882e-08	0.814036	-0.535809	-2.66644	75
REACTOME_CELLULAR_SENESCENCE	0.000170137	0.0210937	13	2.55647e-06	4.65974e-05	0.627257	0.403623	1.87299	0.121873	0.269464	0.287805	-0.203714	-1.15253	184
REACTOME_TOLL_LIKE_RECEPTOR_9_TLR9_CASCADE	0.000167677	0.0210937	9	0.693023	0.8473	0.0701132	-0.207795	-0.903219	1.34712e-06	4.8856e-05	0.643552	-0.419317	-2.12118	93
REACTOME_SIGNALING_BY_ALK_IN_CANCER	0.000143822	0.0210937	7	0.765233	0.887515	0.052913	0.21979	0.838769	1.1906e-05	0.000284855	0.593325	-0.467525	-2.08806	54
REACTOME_CYTOKINE_SIGNALING_IN_IMMUNE_SYSTEM	8.56989e-05	0.0210937	31	0.510736	0.72774	0.0646485	0.186219	0.983823	0.00011063	0.00151282	0.538434	-0.203132	-1.34193	690
REACTOME_SIGNALING_BY_RECEPTOR_TYROSINE_KINASES	0.000128298	0.0210937	25	0.268493	0.513918	0.138805	-0.197506	-1.05239	0.00219567	0.0160715	0.431708	-0.198198	-1.24527	515
REACTOME_SIGNALING_BY_FGFR3	0.000190255	0.0210937	6	0.720183	0.860662	0.0675189	-0.239685	-0.876779	0.00333854	0.0223357	0.431708	-0.401636	-1.71877	40
REACTOME_MET_ACTIVATES_PI3K_AKT_SIGNALING	0.000184595	0.0210937	3	0.178649	0.403029	0.153159	-0.607361	-1.29704	0.180851	0.344304	0.169571	-0.557942	-1.28371	6
REACTOME_SIGNALING_BY_NTRK2_TRKB	0.000162189	0.0210937	5	0.198257	0.431485	0.144631	-0.366682	-1.20428	0.0921053	0.224044	0.271289	-0.360682	-1.34558	25
REACTOME_SIGNALING_BY_NTRKS	0.000144831	0.0210937	11	0.414747	0.660629	0.0975449	-0.222796	-1.01539	0.0197749	0.0758355	0.352488	-0.255579	-1.37526	134
REACTOME_INTERLEUKIN_6_FAMILY_SIGNALING	0.000132052	0.0210937	5	0.2897	0.534786	0.115734	-0.344208	-1.12166	0.881579	0.949712	0.0370705	0.216929	0.695731	24
REACTOME_PI_3K_CASCADE_FGFR2	0.000106396	0.0210937	5	0.368071	0.614913	0.102449	-0.330911	-1.06036	0.115774	0.260214	0.155242	0.422	1.3383	23
REACTOME_MYD88_INDEPENDENT_TLR4_CASCADE	0.000231183	0.0219624	9	0.46875	0.698087	0.0751182	0.232886	0.989363	3.44191e-06	0.000102174	0.627257	-0.403655	-2.07358	97
REACTOME_SIGNALING_BY_FGFR4	0.000218898	0.0219624	6	0.840807	0.934619	0.0589694	-0.211697	-0.788486	0.0206287	0.0778064	0.352488	-0.349809	-1.50205	41
REACTOME_DOWNREGULATION_OF_SMAD2_3_SMAD4_TRANSCRIPTIONAL_ACTIVITY	0.000284619	0.0255366	5	0.581081	0.774775	0.0774768	-0.275818	-0.919874	3.13974e-05	0.000606386	0.557332	-0.589136	-2.27875	28
REACTOME_DISEASES_OF_SIGNAL_TRANSDUCTION_BY_GROWTH_FACTOR_RECEPTORS_AND_SECOND_MESSENGERS	0.000418338	0.0270246	21	0.386243	0.632861	0.110565	-0.194569	-1.01747	6.48929e-14	8.66861e-12	0.954542	-0.323071	-1.99878	431
REACTOME_TRANSCRIPTIONAL_ACTIVITY_OF_SMAD2_SMAD3_SMAD4_HETEROTRIMER	0.00041683	0.0270246	6	0.741935	0.876982	0.0662842	-0.225498	-0.853978	3.50932e-08	1.87515e-06	0.719513	-0.586723	-2.54618	46
REACTOME_TOLL_LIKE_RECEPTOR_TLR1_TLR2_CASCADE	0.000362926	0.0270246	9	0.274272	0.520014	0.128143	-0.250085	-1.0934	0.000817797	0.00753407	0.477271	-0.314171	-1.62767	103
REACTOME_REGULATION_OF_RUNX1_EXPRESSION_AND_ACTIVITY	0.000391932	0.0270246	4	0.0636364	0.209526	0.271289	-0.484	-1.41729	0.0190601	0.0741588	0.352488	-0.495229	-1.65186	17
REACTOME_INTRACELLULAR_SIGNALING_BY_SECOND_MESSENGERS	0.000336342	0.0270246	17	0.00180858	0.0138499	0.45506	-0.276293	-1.40261	3.89926e-07	1.68933e-05	0.674963	-0.279396	-1.67803	306
REACTOME_DOWNSTREAM_SIGNALING_OF_ACTIVATED_FGFR2	0.000398471	0.0270246	5	0.758315	0.881907	0.0633597	-0.245346	-0.831965	0.615385	0.777967	0.0523759	0.264582	0.900822	30
REACTOME_SIGNALING_BY_FGFR_IN_DISEASE	0.000381137	0.0270246	7	0.96595	0.986422	0.0422468	0.17071	0.672576	0.0123757	0.0554139	0.38073	-0.312417	-1.43891	63
REACTOME_TOLL_LIKE_RECEPTOR_CASCADES	0.000484406	0.0288746	11	0.172662	0.392736	0.164406	-0.24868	-1.15278	7.74302e-05	0.00116001	0.538434	-0.312945	-1.73917	154
REACTOME_COMPETING_ENDOGENOUS_RNAS_CERNAS_REGULATE_PTEN_TRANSLATION	0.000500612	0.0288746	3	0.0133331	0.0658038	0.38073	-0.722586	-1.69038	0.0249347	0.0888229	0.352488	-0.62762	-1.62056	8
REACTOME_PI_3K_CASCADE_FGFR3	0.000495459	0.0288746	4	0.382688	0.632093	0.101714	-0.357271	-1.06175	0.485163	0.673931	0.0655321	0.332728	0.991254	18
REACTOME_OXIDATIVE_STRESS_INDUCED_SENESCENCE	0.000671766	0.0339032	9	0.000788255	0.00706347	0.477271	0.392919	1.70042	0.575243	0.746651	0.0481184	0.219678	0.955226	112
REACTOME_SIGNALING_BY_FGFR1	0.000658201	0.0339032	6	0.247706	0.492343	0.131458	-0.29646	-1.13555	0.0116676	0.0535907	0.38073	-0.351992	-1.55136	50
REACTOME_MAPK_FAMILY_SIGNALING_CASCADES	0.00066649	0.0339032	17	0.00449147	0.0291673	0.407018	-0.26387	-1.34664	0.00177838	0.0137055	0.45506	-0.221532	-1.35026	325
REACTOME_ONCOGENE_INDUCED_SENESCENCE	0.000629658	0.0339032	5	0.299065	0.539028	0.104733	0.330514	1.11682	0.0719744	0.189573	0.287805	-0.3411	-1.37087	33
REACTOME_MAPK1_ERK2_ACTIVATION	0.000739035	0.034023	3	0.128889	0.3266	0.184706	-0.551142	-1.36292	0.0833333	0.209707	0.261664	-0.544947	-1.48912	9
REACTOME_NEGATIVE_REGULATION_OF_FGFR2_SIGNALING	0.000725415	0.034023	5	0.933579	0.983083	0.0451344	0.202308	0.694512	0.655125	0.805959	0.048215	0.251318	0.881908	34
REACTOME_PI_3K_CASCADE_FGFR4	0.000758407	0.034023	4	0.479121	0.703467	0.08654	-0.31398	-0.978566	0.16129	0.32078	0.130106	0.420099	1.28918	20
REACTOME_REGULATION_OF_PTEN_MRNA_TRANSLATION	0.000739035	0.034023	3	0.0050615	0.03159	0.407018	-0.732627	-1.81172	0.0110621	0.0521547	0.38073	-0.664532	-1.8159	9
REACTOME_INSULIN_RECEPTOR_SIGNALLING_CASCADE	0.000813589	0.035512	6	0.479358	0.703467	0.0888945	-0.255462	-0.986507	0.704427	0.845499	0.0420772	0.223808	0.86268	52
REACTOME_SIGNALING_BY_FGFR2	0.000935395	0.038735	7	0.715808	0.857952	0.0555947	0.215201	0.873001	0.00309205	0.0211819	0.431708	-0.341924	-1.67753	73
REACTOME_INTERLEUKIN_37_SIGNALING	0.000921173	0.038735	4	0.536264	0.744733	0.08042	-0.300591	-0.945199	0.0873439	0.217073	0.287805	-0.39374	-1.41396	21
REACTOME_SIGNALING_BY_FGFR3_FUSIONS_IN_CANCER	0.00103907	0.0409294	3	0.257991	0.505271	0.128143	-0.467498	-1.1813	0.000166154	0.00203317	0.518848	-0.785893	-2.21443	10
REACTOME_COHESIN_LOADING_ONTO_CHROMATIN	0.00103907	0.0409294	3	0.865297	0.94999	0.0584693	-0.275577	-0.696347	0.039539	0.12111	0.321776	-0.563675	-1.58828	10
REACTOME_SIGNALING_BY_NODAL	0.00110705	0.0425686	4	0.939597	0.984236	0.053677	-0.207246	-0.655439	0.459064	0.650071	0.0675189	0.320131	1.00429	22
REACTOME_SIGNALING_BY_FGFR1_IN_DISEASE	0.00122022	0.0458293	5	0.248337	0.492377	0.128789	-0.313318	-1.13826	0.0226117	0.0824819	0.352488	-0.367941	-1.54788	38
REACTOME_RHOA_GTPASE_CYCLE	0.00132263	0.0473116	10	0.000124625	0.00144853	0.518848	-0.370803	-1.71156	0.0185176	0.0727032	0.352488	-0.246656	-1.35525	148
REACTOME_SIGNALING_BY_FGFR4_IN_DISEASE	0.00140617	0.0473116	3	0.213004	0.44603	0.141225	-0.469338	-1.22935	0.0218864	0.0806526	0.352488	-0.615945	-1.79	11
REACTOME_INTERLEUKIN_6_SIGNALING	0.00140617	0.0473116	3	0.100897	0.277121	0.2114	-0.528612	-1.38462	0.0955224	0.227861	0.252961	-0.49021	-1.4246	11
REACTOME_RAF_INDEPENDENT_MAPK1_3_ACTIVATION	0.00131771	0.0473116	4	0.445676	0.685808	0.0911073	-0.312087	-1.00004	0.784566	0.896555	0.08042	-0.215833	-0.797888	23
REACTOME_CONSTITUTIVE_SIGNALING_BY_ABERRANT_PI3K_IN_CANCER	0.00138489	0.0473116	7	0.0642202	0.210223	0.271289	-0.316532	-1.33179	0.148338	0.303685	0.126254	0.295908	1.21061	78

## Sheet: Table S4
Supplementary Table S4. The list of predicted hsa-miR-21-5p targets that are differentially expressed in KT-21 cells treated with hsa-miR-21-5p mimic and control cells and downregulated in GII and GIII meningiomas.
		DEGs (hsa-miR-21-5p targets) in comparison KT-21 cells treated with hsa-miR-21-5p mimics							DEGs in comparison of tumors stratified according to WHO grade
gene_id	gene_name	baseMean	log2FoldChange	FC	lfcSE	stat	pvalue	padj	baseMean_grade	log2FoldChange_grade	lfcSE_grade	stat_grade	pvalue_grade	padj_grade
ENSG00000134698	AGO4	285.27	0.59738	1.51297	0.135947	4.39422	1.11e-05	0.000153491	769.403	-0.367826	0.0542697	-6.77775	1.22e-11	2.34e-09
ENSG00000174574	AKIRIN1	2153.91	0.30795	1.23795	0.066358	4.64074	3.47e-06	5.6e-05	392.071	-0.15235	0.0533603	-2.85512	0.004302	0.0265073
ENSG00000066427	ATXN3	318.315	0.30308	1.23378	0.119065	2.54551	0.0109119	0.0480674	870.087	-0.324585	0.0497074	-6.52991	6.58e-11	9.73e-09
ENSG00000159388	BTG2	320.113	0.717862	1.64474	0.116238	6.1758	6.58e-10	2.34e-08	6149.74	-0.467879	0.102838	-4.54968	5.37e-06	0.00011578
ENSG00000122756	CNTFR	93.6278	1.14523	2.21182	0.204819	5.59142	2.25e-08	6.06e-07	173.421	-0.519993	0.127	-4.09442	4.23e-05	0.000633134
ENSG00000164463	CREBRF	229.151	0.427476	1.34488	0.145408	2.93984	0.00328385	0.0187065	1329.98	-0.11991	0.043104	-2.78187	0.00540471	0.0315364
ENSG00000248905	FMN1	484.687	0.453807	1.36965	0.117198	3.87214	0.000107885	0.00109025	789.081	-0.378293	0.0754857	-5.01146	5.4e-07	1.72e-05
ENSG00000197045	GMFB	3061.91	0.48647	1.40101	0.0810026	6.0056	1.91e-09	6.27e-08	666.713	-0.218378	0.0461976	-4.72704	2.28e-06	5.66e-05
ENSG00000100226	GTPBP1	1179.04	0.695492	1.61944	0.0848331	8.19836	2.44e-16	2.13e-14	525.848	-0.152095	0.0582249	-2.61219	0.00899631	0.0464496
ENSG00000110422	HIPK3	2508.92	0.623957	1.5411	0.0720904	8.65521	4.92e-18	5.11e-16	2809.12	-0.145598	0.0453773	-3.20861	0.00133376	0.0105018
ENSG00000169991	IFFO2	910.734	0.313374	1.24261	0.0946297	3.31158	0.000927718	0.0066978	187.789	-0.252064	0.0900344	-2.79964	0.00511595	0.0303269
ENSG00000160712	IL6R	321.424	0.853038	1.8063	0.124657	6.84306	7.75e-12	3.55e-10	468.731	-0.299594	0.0691307	-4.33374	1.47e-05	0.00026454
ENSG00000134352	IL6ST	1982.07	1.05948	2.08419	0.0845462	12.5314	5.03e-36	2.07e-33	7640.28	-0.24009	0.0637304	-3.76727	0.000165043	0.0019368
ENSG00000118922	KLF12	390.852	0.269525	1.20541	0.106295	2.53563	0.0112246	0.0491798	1347.31	-0.226472	0.084136	-2.69174	0.00710805	0.0386599
ENSG00000109787	KLF3	912.656	0.264992	1.20163	0.0952849	2.78105	0.00541829	0.027786	2511.14	-0.325208	0.0745084	-4.36472	1.27e-05	0.000235286
ENSG00000180979	LRRC57	243.373	0.877893	1.83769	0.14481	6.06236	1.34e-09	4.52e-08	519.003	-0.145203	0.0468931	-3.09646	0.00195845	0.0142352
ENSG00000132561	MATN2	171.9	0.794254	1.73418	0.16459	4.82565	1.4e-06	2.51e-05	994.232	-0.516819	0.128485	-4.02241	5.76e-05	0.000822385
ENSG00000197329	PELI1	306.904	0.4083	1.32712	0.123651	3.30203	0.000959874	0.00688056	617.412	-0.398104	0.0704866	-5.64793	1.62e-08	9.26e-07
ENSG00000145675	PIK3R1	360.762	0.560177	1.47445	0.11195	5.00383	5.62e-07	1.12e-05	5310.66	-0.594613	0.141479	-4.20284	2.64e-05	0.00042939
ENSG00000107679	PLEKHA1	849.848	0.643718	1.56235	0.0903911	7.12148	1.07e-12	5.61e-11	1737.35	-0.290074	0.0784475	-3.69769	0.000217574	0.00243199
ENSG00000135378	PRRG4	75.4522	1.11455	2.16527	0.239589	4.65193	3.29e-06	5.34e-05	141.89	-0.345736	0.133629	-2.58729	0.00967342	0.0490427
ENSG00000168214	RBPJ	1639.93	0.313884	1.24305	0.0871379	3.60215	0.00031559	0.00272901	1486.98	-0.114382	0.0392364	-2.91519	0.00355476	0.0227629
ENSG00000143878	RHOB	1972.5	0.219852	1.16461	0.0778247	2.82497	0.00472856	0.0249763	3753.79	-0.381503	0.0926326	-4.11846	3.81e-05	0.000584455
ENSG00000111961	SASH1	1125.46	0.65126	1.57054	0.0794349	8.19867	2.43e-16	2.13e-14	838.465	-0.356636	0.105542	-3.37909	0.000727267	0.00640508
ENSG00000182568	SATB1	992.768	0.353453	1.27761	0.0837766	4.21899	2.45e-05	0.000305687	361.502	-0.221116	0.0762866	-2.89849	0.00374966	0.0237918
ENSG00000136193	SCRN1	5575.53	0.331417	1.25825	0.0567318	5.84182	5.16e-09	1.56e-07	755.883	-0.25799	0.0690362	-3.73703	0.000186209	0.00214281
ENSG00000080546	SESN1	364.044	1.25146	2.38083	0.114182	10.9602	5.94e-28	1.32e-25	1034.37	-0.459261	0.079246	-5.79538	6.82e-09	4.47e-07
ENSG00000157933	SKI	2128.34	0.297237	1.22879	0.0735535	4.04109	5.32e-05	0.000601647	1981.16	-0.245319	0.0589754	-4.15968	3.19e-05	0.000502248
ENSG00000163513	TGFBR2	2055.8	0.821277	1.76697	0.0728103	11.2797	1.65e-29	4.5e-27	2099.93	-0.189287	0.0622193	-3.04225	0.00234813	0.0163897
ENSG00000100234	TIMP3	240.206	0.604351	1.52029	0.132484	4.56168	5.07e-06	7.61e-05	10084.2	-0.746665	0.16356	-4.56509	4.99e-06	0.000108792
ENSG00000092439	TRPM7	1908.38	0.519471	1.43343	0.078245	6.63904	3.16e-11	1.36e-09	3180.9	-0.198311	0.0523991	-3.78463	0.000153935	0.00183325
ENSG00000160062	ZBTB8A	193.055	0.443042	1.35947	0.153396	2.88822	0.00387428	0.0213906	223.706	-0.250544	0.0803267	-3.11906	0.0018143	0.0134136
